# Supplementary material for: Balancing Objectivity and Welfare: Physiological and Behavioural Responses of Guide Dogs During an Independent Certification Protocol
Source: Animals (Basel). 2025 Jun 26;15(13):1896. doi: 10.3390/ani15131896 (PMC12248611; doi:10.3390/ani15131896)
Supplement: Supplementary file 1 [file animals-15-01896-s001.zip]

Archive with 3 entries (3 files):
- File S1 - frequencies_behavioural_data_15min.xlsx
- File S2 - frequencies_behavioural_data_first_5min.xlsx
- File S3 - guide dogs_cortisol_data.xlsx
