# Supplementary material for: Balancing Objectivity and Welfare: Physiological and Behavioural Responses of Guide Dogs During an Independent Certification Protocol
Source: Animals (Basel). 2025 Jun 26;15(13):1896. doi: 10.3390/ani15131896 (PMC12248611; doi:10.3390/ani15131896)
Supplement: Supplementary file 1 [file animals-15-01896-s001.zip › File S1 - frequencies_behavioural_data_15min.xlsx]

## Sheet: Tabelle1
Name	Sex	Age (months)	Breed	Test_phase	Lips-licking	Shaking	Smacking	Scratching	Yawning	All_stress_signals	Turn around	Praise	Treat	Praise+Treat	Look camera	signal	perform signal	refuse signal
Darla	f	25	Labrador Retriever	1	33	0	2	0	0	35	3	25	8	33	40	72	45	1
Darla	f	25	Labrador Retriever	2	23	0	1	0	0	24	5	39	2	41	22	116	37	34
Tasha	f	23	Labrador Retriever	1	71	1	11	0	0	83	2	18	6	24	28	75	51	5
Tasha	f	23	Labrador Retriever	2	45	0	2	0	0	47	15	38	13	51	16	103	40	15
Coco	f	22	Flat Coated Retriever	1	6	1	2	0	1	10	0	62	4	66	0	104	56	2
Coco	f	22	Flat Coated Retriever	2	19	0	5	0	0	24	6	44	0	44	0	82	34	20
Armani	m	23	Poodle	1	35	2	25	0	2	64	2	46	1	47	51	114	57	1
Armani	m	23	Poodle	2	16	0	7	0	0	23	45	25	0	25	12	127	42	36
Hadis	m	32	Curly Coated Retriever	1	9	0	2	0	0	11	17	12	5	17	14	72	38	17
Hadis	m	32	Curly Coated Retriever	2	8	0	4	0	0	12	12	36	2	38	5	118	66	17
Harmony	f	21	Curly Coated Retriever	1	3	0	0	0	0	3	1	18	3	21	4	67	38	17
Harmony	f	21	Curly Coated Retriever	2	5	0	1	0	0	6	20	30	5	35	5	77	35	12
Mira	f	26	Labrador Retriever	1	27	0	4	0	1	32	5	18	7	25	30	66	38	3
Mira	f	26	Labrador Retriever	2	8	0	0	0	2	10	16	43	1	44	26	106	38	21
Maya	f	18	Labrador Retriever	1	17	1	3	0	0	21	11	9	8	17	39	72	42	15
Maya	f	18	Labrador Retriever	2	8	0	3	0	1	12	4	35	1	36	41	75	43	5
Pablo	m	24	Labrador Retriever	1	31	2	1	2	0	36	8	10	3	13	38	119	62	18
Pablo	m	24	Labrador Retriever	2	52	1	4	0	0	57	16	31	4	35	22	93	43	5
Sam	m	45	Labrador Retriever-Hovawart-Crossbreed	1	26	0	6	0	0	32	8	3	3	6	28	60	38	16
Sam	m	45	Labrador Retriever-Hovawart-Crossbreed	2	20	0	10	0	0	30	16	25	1	26	18	79	47	13
Darell	m	26	Labrador Retriever	1	18	0	0	0	0	18	9	16	2	18	21	69	41	7
Darell	m	26	Labrador Retriever	2	7	1	2	0	0	10	14	42	6	48	11	77	46	0
Elisa (Pixie)	f	30	Collie (long hiar)	1	11	0	17	0	1	29	1	44	6	50	62	62	36	5
Elisa (Pixie)	f	30	Collie (long hiar)	2	6	0	0	0	1	7	11	65	2	67	3	30	4	11
