# Supplementary material for: Balancing Objectivity and Welfare: Physiological and Behavioural Responses of Guide Dogs During an Independent Certification Protocol
Source: Animals (Basel). 2025 Jun 26;15(13):1896. doi: 10.3390/ani15131896 (PMC12248611; doi:10.3390/ani15131896)
Supplement: Supplementary file 1 [file animals-15-01896-s001.zip › File S2 - frequencies_behavioural_data_first_5min.xlsx]

## Sheet: Tabelle1
Name	Sex	Age (months)	Breed	Test_phase	Lips-licking	Shaking	Smacking	Scratching	Yawning	All_stress_signals	Turn around	Praise	Treat	Praise+Treat	Look camera	signal	perform signal	refuse signal
Darla	f	25	Labrador Retriever	1	12	0	0	0	0	12	0	9	2	11	18	31	20	0
Darla	f	25	Labrador Retriever	2	4	0	0	0	0	4	1	17	2	19	3	27	13	1
Tasha	f	23	Labrador Retriever	1	37	0	2	0	0	39	0	12	3	15	17	41	24	3
Tasha	f	23	Labrador Retriever	2	18	0	1	0	0	19	10	7	5	12	5	38	9	5
Coco	f	22	Flat Coated Retriever	1	2	0	2	0	1	5	0	15	0	15	0	36	19	1
Coco	f	22	Flat Coated Retriever	2	3	0	1	0	0	4	0	17	0	17	0	27	9	13
Armani	m	23	Poodle	1	3	0	6	0	0	9	2	16	0	16	14	32	15	0
Armani	m	23	Poodle	2	3	0	2	0	0	5	37	8	0	8	7	70	9	33
Hadis	m	32	Curly Coated Retriever	1	0	0	0	0	0	0	12	4	0	4	6	35	16	9
Hadis	m	32	Curly Coated Retriever	2	2	0	1	0	0	3	12	6	1	7	2	42	19	10
Harmony	f	21	Curly Coated Retriever	1	1	0	0	0	0	1	1	8	0	8	0	31	15	16
Harmony	f	21	Curly Coated Retriever	2	3	0	1	0	0	4	18	5	3	8	3	31	11	6
Mira	f	26	Labrador Retriever	1	8	0	0	0	0	8	2	3	2	5	8	16	12	1
Mira	f	26	Labrador Retriever	2	4	0	0	0	1	5	15	22	0	22	14	51	13	14
Maya	f	18	Labrador Retriever	1	4	1	0	0	0	5	11	3	3	6	13	19	11	2
Maya	f	18	Labrador Retriever	2	3	0	1	0	0	4	2	7	0	7	17	30	17	1
Pablo	m	24	Labrador Retriever	1	12	1	1	2	0	16	4	6	1	7	20	43	23	7
Pablo	m	24	Labrador Retriever	2	5	0	1	0	0	6	5	11	1	12	8	26	10	2
Sam	m	45	Labrador Retriever-Hovawart-Crossbreed	1	12	0	3	0	0	15	7	1	0	1	7	23	16	6
Sam	m	45	Labrador Retriever-Hovawart-Crossbreed	2	11	0	5	0	0	16	9	8	1	9	6	34	15	4
Darell	m	26	Labrador Retriever	1	1	0	0	0	0	1	5	7	0	7	3	12	6	1
Darell	m	26	Labrador Retriever	2	3	1	2	0	0	6	8	11	4	15	6	24	12	0
Elisa (Pixie)	f	30	Collie (long hiar)	1	2	0	0	0	0	2	0	15	2	17	13	13	11	1
Elisa (Pixie)	f	30	Collie (long hiar)	2	1	0	0	0	0	1	11	16	0	16	3	30	4	11
