# Supplementary material for: Balancing Objectivity and Welfare: Physiological and Behavioural Responses of Guide Dogs During an Independent Certification Protocol
Source: Animals (Basel). 2025 Jun 26;15(13):1896. doi: 10.3390/ani15131896 (PMC12248611; doi:10.3390/ani15131896)
Supplement: Supplementary file 1 [file animals-15-01896-s001.zip › File S3 - guide dogs_cortisol_data.xlsx]

## Sheet: Cortisolwerte
Spalte1	Spalte2	Spalte3	Spalte4	Spalte5	Spalte6	Spalte7	Spalte8	Spalte9	Spalte10	Spalte11	Spalte12	Spalte13
Name	Age months	Sex	Breed	PES 1_Cortisol (ng/ml)	PES 2_Cortisol (ng/ml)	PES 3_Cortisol (ng/ml)	ES 4_ Cortisol (ng/ml)	ES 5_Cortisol (ng/ml)	ES 6_Cortisol (ng/ml)	ES 7_Cortisol (ng/ml)	ES 8_Cortisol (ng/ml)	ES 9_Cortisol (ng/ml)
Elisa (Pixie)	30	f	Collie (long hair)	1.45	3.78	5.88	1.52	0.19	0.07	0.35	2.2	0.64
Tasha	23	f	Labrador Retriever	3.92		0.04		1.39	0.04	0.04	0.79	1.93
Mira	26	f	Labrador Retriever	0.04	0.04	0.04	0.04	1.35	0.61	0.56	1.16	0.63
Darla	25	f	Labrador Retriever	0.33	0.33	0.43	0.04	0.83	1.43	0.48	0.87	0.95
Sam	45	m	Labrador Hovawarth Mischling	6.23	3.47	5.1	0.87	0.59	1.16	1.32	0.77	1.36
Hadis	32	m	Curly Coated Retriever	0.8	1.78	1.5	0.29	0.79	0.49	0.94	1.84	1.11
Harmony	21	f	Curly Coated Retriever	1.36	5.89	2.23	4.15	2.08	1.21	0.51	0.9	0.94
Darell	26	m	Labrador Retriever	2.13	2.01	5.84	4.68	1.89	2.63	0.28	0.46	1.89
Maya	18	f	Labrador Retriever	1.56	1.4	4.62	3.11	4.84		5.59	5.82	7.44
Pablo	24	m	Labrador Retriever	0.15	1.17	5.44	0.82	1.69	1.1	1.07	0.24	1.23
Sultan	24	m	Golden Retriever	1.48	2.29	2.75	4.47	2.91	4.93	2.63	4.83	3.21
Colleen	29	f	Collie (long hair)	5.22	5.25	25.99	6.26	7.72	2.38	3.38	0.68	7.34
Armani	23	m	Poodle	1.66	12.63	4.65	3.81	3.14	4.13	5.36	3.47	2.43
Coco	22	f	Flat Coated Retriever	5.51	3.86	2.35	1.25	0.93	8.64	6.04	2.28	2.61
red 0,04 = below the detection limit
red empty = too less saliva
